# Supplementary material for: Changes in peripheral immune cells after intraoperative radiation therapy in low-risk breast cancer
Source: J Radiat Res. 2020 Oct 2;62(1):110–8. doi: 10.1093/jrr/rraa083 (PMC7779348; doi:10.1093/jrr/rraa083)
Supplement: supplementary_material_rraa083 [file supplementary_material_rraa083.xlsx]

## Sheet: Hoja2
NK cells (CD56dim CD16-)
	1	2	3	4	5	6	7	8	9	10	11	12	13	MEDIANA
Basal	0.0022	0.0049	0.0347	0.0094	0.0661	0.184	0.042	0.0095	0.0022	0.0166	0.0117	0.0081	0.0182
48h Post-IORT	0.0062	0.0144	0.0383	0.0124	0.0531	0.052	0.035	0.0081	0.0032	0.0312	0.029	0.0174	0.0196
3w Post-IORT	0.0039	0.0093	0.0333	0.0214	0.0259	0.0267	0.0252	0.0113	0.0144	0.0113	0.0109	0.0058	0.0195
10w Post-IORT									0.0044	0.0111	0.0151	0.0099	0.0135
NK cells (CD56high CD16-)
	1	2	3	4	5	6	7	8	9	10	11	12	13	MEDIANA
Basal	8.66e-05	0.0011	0.007	0.0089	0.0098	0.005	0.0038	0.0019	8.36e-05	0.0041	0.00031	0.0052	0.0116	0.0041
48h Post-IORT	0.00019	0.0024	0.0053	0.0104	0.0052	0.0029	0.0082	0.0024	0.00048	0.003	0.00028	0.0035	0.0112	0.003
3w Post- IORT	0.00019	0.0028	0.0058	0.0158	0.0071	0.0053	0.0039	0.0028	0.0025	0.0037	0.00027	0.0027	0.007	0.0037
10w Post-IORT									0.0008	0.0048	0.00063	0.0016	0.0027	0.0016

## Sheet: Hoja1
Total lymphocytes
	1	2	3	4	5	6	7	8	9	10	11	12	13	MEDIAN
Basal	0.385	0.422	0.582	0.329	0.0815	0.361	0.296	0.318	0.317	0.398	0.446	0.415	0.444	0.385
48h Post-IORT	0.235	0.396	0.645	0.4	0.323	0.221	0.297	0.357	0.211	0.428	0.416	0.32	0.24	0.323
3w Post-IORT	0.241	0.496	0.449	0.5	0.254	0.244	0.362	0.397	0.294	0.358	0.503	0.332	0.4	0.362
10w Post-IORT									0.332	0.42	0.369	0.357	0.446	0.369
Lymphocytes B CD19+
	1	2	3	4	5	6	7	8	9	10	11	12	13	MEDIAN
Basal	0.136	0.0924	0.0738	0.0877	0.0617	0.0754	0.0392	0.0561	0.109	0.0412	0.016	0.0506	0.0745	0.0738
48h Post-IORT	0.117	0.0874	0.085	0.161	0.059	0.0557	0.0281	0.0442	0.12	0.0682	0.0174	0.0735	0.0798	0.0735
3w Post-IORT	0.124	0.0742	0.0813	0.117	0.051	0.0826	0.0278	0.0578	0.115	0.0514	0.0077	0.0364	0.0674	0.0674
10w Post-IORT									0.162	0.0591	0.0182	0.0541	0.077	0.0591
Lymphocytes T CD3+
	1	2	3	4	5	6	7	8	9	10	11	12	13	MEDIAN
Basal	0.677	0.598	0.604	0.81	0.739	0.724	0.799	0.76	0.75	0.662	0.633	0.695	0.724	0.724
48h Post-IORT	0.703	0.705	0.6	0.761	0.701	0.661	0.795	0.728	0.735	0.75	0.683	0.711	0.685	0.705
3w Post-IORT	0.714	0.617	0.571	0.764	0.778	0.761	0.773	0.8	0.731	0.666	0.586	0.657	0.751	0.731
10w Post-IORT									0.694	0.654	0.687	0.682	0.728	0.687
Cytotoxic T cells CD3+CD8+
	1	2	3	4	5	6	7	8	9	10	11	12	13	MEDIAN
Basal	0.757	0.614	0.58	0.571	0.516	0.602	0.565	0.639	0.401	0.784	0.646	0.53	0.694	0.602
48h Post-IORT	0.685	0.644	0.598	0.601	0.429	0.516	0.563	0.674	0.451	0.776	0.667	0.573	0.682	0.601
3w Post- IORT	0.72	0.626	0.547	0.612	0.524	0.572	0.575	0.642	0.514	0.778	0.649	0.454	0.688	0.612
10w Post-IORT									0.502	0.758	0.671	0.496	0.675	0.671
Helper T cells CD3+CD4+
	1	2	3	4	5	6	7	8	9	10	11	12	13	MEDIAN
Basal	0.184	0.342	0.38	0.309	0.4	0.345	0.372	0.341	0.472	0.168	0.291	0.442	0.288	0.342
48h Post-IORT	0.257	0.323	0.363	0.318	0.473	0.422	0.383	0.304	0.463	0.18	0.0945	0.397	0.299	0.323
3w Post-IORT	0.226	0.334	0.411	0.302	0.382	0.371	0.375	0.334	0.424	0.162	0.285	0.514	0.293	0.334
10w Post-IORT									0.433	0.183	0.271	0.476	0.306	0.306
Lymphocytes T Cells Ratio CD4/CD8
	1	2	3	4	5	6	7	8	9	10	11	12	13	MEDIAN
Basal	0.243499	0.556946	0.655319	0.542012	0.774867	0.572625	0.659091	0.533376	1.17667	0.213954	0.213954	0.834419	0.415683	0.556946
48h Post-IORT	0.374993	0.502362	0.606701	0.528383	1.10305	0.817588	0.680778	0.450525	1.02765	0.232249	0.232249	0.693492	0.438291	0.528383
3w Post-IORT	0.314263	0.532494	0.751438	0.49353	0.729225	0.649143	0.652689	0.520544	0.824432	0.20802	0.20802	1.13064	0.425789	0.532494
10w Post-IORT									0.862108	0.241428	0.241428	0.960192	0.453812	0.453812
NK CD56dim CD16+
	1	2	3	4	5	6	7	8	9	10	11	12	13	MEDIAN
Basal	0.462	0.558	0.511	0.289	0.414	0.291	0.505	0.372	0.367	0.677	0.826	0.657	0.456	0.462
48h Post-IORT	0.454	0.442	0.44	0.133	0.525	0.246	0.566	0.315	0.339	0.547	0.801	0.54	0.473	0.454
3w Post-IORT	0.439	0.457	0.478	0.136	0.53	0.295	0.583	0.444	0.241	0.664	0.847	0.692	0.466	0.466
10w Post-IORT									0.176	0.592	0.771	0.558	0.483	0.558
NK CD56high CD16+
	1	2	3	4	5	6	7	8	9	10	11	12	13	MEDIAN
Basal	0.0044	0.00066	0.00077	0.0092	0.0047	0.003	0.0137	0.0007	0.00033	0.0038	0.0013	0.0048	0.0026	0.003
48h Post-IORT	0.0044	0.0012	0.00053	0.0084	0.0034	0.0025	0.0247	0.0014	0.00071	0.0029	0.00047	0.0026	0.001	0.0025
3w Post-IORT	0.0048	0.00055	0.0019	0.0089	0.0071	0.0039	0.0228	0.0013	0.0028	0.0065	0.0042	0.0052	0.0027	0.0042
10w Post-IORT									0.0015	0.0055	0.0016	0.0029	0.0012	0.0016
Treg CD4+ CD45Ra- CD25+ Foxp3+
	1	2	3	4	5	6	7	8	9	10	11	12	13	MEDIAN
Basal	0.0261	0	0.0089	0.019	0.0057	0.0158	0.0109	0.0228	0.0118	0.0154	0.0217	0.0139	0.0202	0.0154
48h Post-IORT	0.027	0.0125	0.0028	0.0142	0.0121	0.0196	0.0236	0.0144	0.0195	0.009	0.0201	0.0228	0.0213	0.0195
3w Post-IORT	0.0838	0.0284	0.0061	0.0117	0.0099	0.0098	0.0243	0.0182	0.0474	0.0264	0.0109	0.023	0.0221	0.0221
10w Post-IORT									0.0195	0.0158	0.0111	0.0236	0.175	0.0195
Granulocytes
	1	2	3	4	5	6	7	8	9	10	11	12	13	MEDIAN
Basal	0.0339	0.0895	0.0448	0.0455	0.0922	0.0607	0.0968	0.0776	0.129	0.0905	0.124	0.0844	0.132	0.0895
48h Post-IORT	0.0488	0.145	0.0295	0.0981	0.0831	0.0879	0.0798	0.0746	0.0947	0.128	0.136	0.0797	0.143	0.0879
3w Post-IORT	0.039	0.079	0.0365	0.0445	0.109	0.111	0.098	0.0991	0.0864	0.0975	0.108	0.0913	0.12	0.0975
10w Post-IORT									0.0913	0.0882	0.137	0.109	0.154	0.109
Monocytes
	1	2	3	4	5	6	7	8	9	10	11	12	13	MEDIAN
Basal	0.058	0.0696	0.0918	0.0644	0.0591	0.0963	0.0483	0.0887	0.0561	0.0967	0.0262	0.0666	0.074	0.0666
48h Post-IORT	0.0621	0.0605	0.0927	0.0641	0.0697	0.0928	0.0638	0.103	0.062	0.0891	0.0242	0.0782	0.0657	0.0657
3w Post-IORT	0.0618	0.0894	0.102	0.0901	0.0566	0.0827	0.0528	0.0847	0.0609	0.0942	0.0302	0.0721	0.0721	0.0721
10w Post-IORT									0.0578	0.091	0.0234	0.0678	0.0751	0.0678
MDSC
	1	2	3	4	5	6	7	8	9	10	11	12	13	MEDIAN
Basal	0.0765	0.0921	0.124	0.0873	0.0874	0.114	0.0619	0.107	0.0704	0.111	0.0355	0.0847	0.0821	0.0873
48h Post-IORT	0.0766	0.0691	0.128	0.0825	0.0829	0.109	0.075	0.122	0.0703	0.0973	0.0304	0.088	0.069	0.0825
3w Post-IORT	0.0809	0.12	0.136	0.116	0.0759	0.0976	0.0691	0.106	0.0729	0.111	0.0408	0.091	0.0803	0.091
10w Post-IORT									0.0688	0.108	0.0319	0.0862	0.084	0.084
NK cells (CD56- CD16+)
	1	2	3	4	5	6	7	8	9	10	11	12	13	MEDIAN
Basal	0.0969	0.131	0.138	0.203	0.0669	0.177	0.156	0.173	0.182	0.104	0.0628	0.116	0.132	0.132
48h Post-IORT	0.0985	0.0717	0.153	0.079	0.0757	0.391	0.158	0.159	0.15	0.0483	0.041	0.0857	0.101	0.0985
3w Post- IORT	0.0901	0.146	0.171	0.101	0.104	0.271	0.176	0.13	0.124	0.108	0.068	0.15	0.156	0.13
10w Post-IORT									0.175	0.0986	0.0815	0.171	0.158	0.158
Treg (CD4+ CD45Ra+ CD25+ FoxP3+)
	1	2	3	4	5	6	7	8	9	10	11	12	13	MEDIAN
Basal	0.0025	0.0769	0.011	0	0.0017	0.0031	0.00089	8.78e-05	0	0.0016	0.002	0.0032	0.0032	0.002
48h Post-IORT	0.0024	0.0015	0.0029	0.00093	0.0014	0.00028	0.003	9.36e-05	0.00065	0.001	0.0058	0.0081	0.0076	0.0015
3w Post- IORT	0.0127	0.0047	0.005	0	0.0041	0.0013	0.0181	0.00034	0.0023	0.0069	0.0613	0.0091	0.0017	0.0047
10w Post-IORT									0.0015	0.0032	0.0137	0.0082	0.0354	0.0082
